# Supplementary material for: HIV-1 adapts to lost IP6 coordination through second-site mutations that restore conical capsid assembly
Source: Nat Commun. 2024 Sep 13;15:8017. doi: 10.1038/s41467-024-51971-w (PMC11399258; doi:10.1038/s41467-024-51971-w)
Supplement: Supplementary file 4 — Source Data [file 41467_2024_51971_MOESM4_ESM.xlsx]

## Sheet: Figure 1b
Figure 1b
		Virus
	pg RT	WT							K25A							R18G
	1351.06	0.934046	0.842613	0.849556	0.813485	0.83523	0.774274	0.774885
	450.353	0.746165	0.715894	0.777627	0.775376	0.73031	0.716924	0.71758
	135.106	0.49468	0.461938	0.640617	0.631111	0.39572	0.311768	0.308827
	45.0353	0.265168	0.264311	0.452341	0.423065	0.125311	0.162154	0.12153
	13.5106	0.099942	0.096916	0.173594	0.157257	0.085057	0.05582	0.060628
	4.50353	0.036206	0.03984	0.066608	0.06063	0.020004	0.030422	0.016353
	1.35106	0.019988	0.015941	0.03168	0.02012	0.019508	0.014096	0.013724
	0.450353	0.015034	0.012236	0.019668	0.01449	0.002529	0.002871	0.002943
	773.87								0.002302	0.003468	0.010182	0.013061	0.011133	0.011304	0.015073
	257.957								0.001197	0.001226	0.004096	0.00446	0.003721	0.001124	0.001524
	77.387								9.72e-05	0.000422	0.000565	0.000189	0.000414	0.001688	0.000725
	25.7957								3.63e-05	0.000232		0.000208	8.29e-05	0.000428	0.000345
	7.7387
	2.57957
	0.77387
	0.257957
	225.476															0.000623	0.001844	0.001122	0.000316	0.022208
	75.1586															2.54e-06	0.001036	0.000388	0.000334	0.002337
	22.5476															0.000135	2.5e-06	8.7e-05	7.51e-05	0.001398
	7.51586
	2.25476
	0.751586
	0.225476
	0.0751586

## Sheet: Figure 1c
Figure 1c
	Virus	Classes
		Immature	Mature (conical/tubular)	Mature (irregular)	Ambiguous
	WT	4.6875	64.7059	16.5441	14.0625
	K25A	5	0	0	95
	R18G	3.25203	17.0732	74.7967	4.87805

## Sheet: Figure 1d
Figure 1d
	Time (min)	Virus
		R18G/K25A	R18G/K25A	R18G	R18G	K25A	K25A
	0	4.33	3.672	0.44	1.369
	0.366667	4.384	4.002	0.416	1.058
	0.733333	4.649	4.21	0.484	1.216
	1.1	4.839	4.354	0.452	0.695
	1.46667	5.005	4.536	0.454	0.683
	1.83333	5.2	4.68	0.466	0.667
	2.2	5.285	4.791	0.436	0.653
	2.56667	5.405	4.885	0.478	0.525
	2.93333	5.494	5.021	0.503	0.559
	3.3	5.593	5.108	0.571	0.54
	3.66667	5.631	5.105	0.627	0.54	0.962	0.821
	4.03333	5.947	5.193	0.624	0.541	1.03	0.92
	4.4	5.828	5.335	0.646	0.545	0.998	0.89
	4.76667	5.977	5.443	0.685	0.545	0.905	0.801
	5.13333	6.02	5.508	0.698	0.545	0.884	0.782
	5.5	6.059	5.567	0.722	0.601	0.863	0.794
	5.86667	6.215	5.655	0.72	0.57	0.741	0.704
	6.23333	6.122	5.721	0.716	0.574	0.766	0.692
	6.6	6.251	5.789	0.723	0.598	0.76	0.69
	6.96667	6.23	5.861	0.744	0.615	0.719	0.679
	7.33333	6.459	5.887	0.752	0.618	0.719	0.696
	7.7	6.342	6.024	0.745	0.608	0.752	0.724
	8.06667	6.355	5.986	0.754	0.673	0.726	0.718
	8.43333	6.641	6.098	0.765	0.664	0.757	0.742
	8.8	6.324	6.064	0.758	0.671	0.752	0.746
	9.16667	6.484	6.061	0.748	0.652	0.764	0.771
	9.53333	6.484	6.197	0.759	0.663	0.748	0.769
	9.9	6.492	6.309	0.781	0.681	0.796	0.808
	10.2667	6.447	6.258	0.759	0.682	0.773	0.819
	10.6333	6.453	6.166	0.761	0.712	0.819	0.881
	11	6.581	6.36	0.771	0.694	0.848	0.92
	11.3667	6.646	6.354	0.781	0.713	0.864	0.973
	11.7333	6.468	6.373	0.791	0.7	0.848	0.973
	12.1	6.618	6.28	0.812	0.716	0.899	1.003
	12.4667	6.58	6.453	0.826	0.715	0.927	1.038
	12.8333	6.63	6.526	0.804	0.72	0.94	1.082
	13.2	6.712	6.572	0.808	0.736	0.973	1.148
	13.5667	6.517	6.522	0.838	0.742	1.011	1.208
	13.9333	6.559	6.386	0.828	0.746	0.965	1.214
	14.3	6.609	6.526	0.835	0.783	1.06	1.352
	14.6667	6.494	6.437	0.826	0.774	1.007	1.385
	15.0333	6.593	6.473	0.827	0.776	1.17	1.444
	15.4	6.59	6.51	0.843	0.797	1.167	1.546
	15.7667	6.591	6.642	0.826	0.802	1.262	1.55
	16.1333	6.59	6.57	0.834	0.794	1.331	1.522
	16.5	6.609	6.657	0.844	0.796	1.383	1.587
	16.8667	6.437	6.505	0.833	0.814	1.446	1.673
	17.2333	6.719	6.646	0.838	0.802	1.513	1.658
	17.6	6.555	6.556	0.821	0.814	1.574	1.676
	17.9667	6.597	6.558	0.821	0.812	1.502	1.841
	18.3333	6.645	6.557	0.826	0.82	1.682	1.77
	18.7	6.534	6.555	0.837	0.837	1.746	1.791
	19.0667	6.564	6.493	0.848	0.82	1.813	1.805
	19.4333	6.581	6.48	0.858	0.848	1.76	1.921
	19.8	6.629	6.705	0.862	0.836	1.803	1.924
	20.1667	6.419	6.619	0.84	0.854	1.861	1.913
	20.5333	6.583	6.677	0.857	0.847	1.996	1.769
	20.9	6.449	6.623	0.841	0.852	1.929	1.907
	21.2667	6.596	6.588	0.86	0.877	1.96	1.986
	21.6333	6.654	6.721	0.849	0.845	2.03	2.071
	22	6.471	6.426	0.852	0.858	2.227	2.097
	22.3667	6.481	6.564	0.866	0.858	2.285	2.177
	22.7333	6.412	6.475	0.854	0.876	2.383	2.296
	23.1	6.414	6.564	0.87	0.869	2.528	2.669
	23.4667	6.31	6.406	0.856	0.88	2.562	2.681
	23.8333	6.452	6.365	0.873	0.878	2.623	2.72
	24.2	6.524	6.651	0.892	0.873	2.969	3.016
	24.5667	6.433	6.652	0.873	0.884	2.833	2.974
	24.9333	6.338	6.529	0.89	0.895	2.942	3.235
	25.3	6.296	6.49	0.88	0.906	3.197	3.361
	25.6667	6.177	6.538	0.879	0.902	3.175	3.401
	26.0333	6.257	6.465	0.88	0.912	3.249	3.461
	26.4	6.217	6.498	0.896	0.898	3.247	3.503
	26.7667	6.24	6.495	0.896	0.91	3.276	3.519
	27.1333	6.203	6.44	0.909	0.91	3.265	3.557
	27.5	6.212	6.412	0.903	0.908	3.29	3.625
	27.8667	6.169	6.457	0.904	0.917	3.354	3.698
	28.2333	6.138	6.396	0.913	0.915	3.406	3.823
	28.6	6.254	6.498	0.908	0.921	3.426	3.836
	28.9667	6.072	6.45	0.904	0.925	3.49	3.939
	29.3333	6.159	6.37	0.923	0.929	3.512	3.946
	29.7	5.937	6.324	0.922	0.924	3.553	3.985
	30.0667	6.164	6.363	0.931	0.936	3.566	3.981
	30.4333	5.935	6.329	0.937	0.942	3.542	3.952
	30.8	5.913	6.322	0.937	0.942	3.62	3.955
	31.1667	5.907	6.361	0.938	0.952	3.572	3.999
	31.5333	5.852	6.35	0.945	0.955	3.615	3.986
	31.9	5.797	6.334	0.961	0.962	3.753	4.005
	32.2667	5.747	6.157	0.952	0.96	3.805	4.026
	32.6333	5.593	6.179	0.953	0.974	3.87	4.021
	33	5.667	6.263	0.965	0.975	3.911	4.051
	33.3667	5.737	6.209	0.966	0.978	3.981	4.125
	33.7333	5.603	6.215	0.963	0.983	3.975	4.155
	34.1	5.55	6.19	0.968	0.98	3.918	4.208
	34.4667	5.494	6.136	0.989	1.003	4.035	4.251
	34.8333	5.466	6.12	0.98	0.997	4.057	4.301
	35.2	5.388	6.158	0.994	1.012	4.072	4.316
	35.5667	5.319	6.075	0.993	1.008	4.139	4.341
	35.9333	5.239	5.97	0.998	1.01	4.148	4.373
	36.3	5.214	6.016	1.01	1.023	4.18	4.41
	36.6667	5.176	6.037	1.015	1.036	4.097	4.42
	37.0333	5.096	5.921	1.02	1.032	4.235	4.503
	37.4	5.121	5.995	1.042	1.046	4.217	4.449
	37.7667	4.992	5.937	1.025	1.046	4.472	4.592
	38.1333	4.925	5.936	1.036	1.053	4.353	4.54
	38.5	4.931	5.826	1.042	1.052	4.465	4.544
	38.8667	4.764	5.832	1.061	1.071	4.506	4.54
	39.2333	4.701	5.734	1.063	1.075	4.604	4.574
	39.6	4.636	5.802	1.068	1.079	4.585	4.618
	39.9667	4.543	5.672	1.067	1.09	4.534	4.668
	40.3333	4.453	5.652	1.085	1.096	4.592	4.76
	40.7	4.468	5.56	1.088	1.118	4.561	4.827
	41.0667	4.395	5.56	1.095	1.121	4.548	4.776
	41.4333	4.323	5.482	1.096	1.119	4.633	4.832
	41.8	4.149	5.479	1.093	1.13	4.623	4.756
	42.1667	4.058	5.39	1.099	1.137	4.696	4.753
	42.5333	3.989	5.396	1.115	1.153	4.684	4.756
	42.9	3.907	5.358	1.115	1.153	4.687	4.852
	43.2667	3.669	5.284	1.131	1.159	4.755	4.889
	43.6333	3.719	5.211	1.133	1.183	4.726	4.937
	44	3.625	5.16	1.144	1.186	4.78	4.973
	44.3667	3.515	5.144	1.157	1.192	4.832	4.954
	44.7333	3.426	5.057	1.158	1.204	4.875	4.96
	45.1	3.395	5.048	1.163	1.198	4.899	4.941
	45.4667	3.234	4.983	1.18	1.222	4.915	4.947
	45.8333	3.126	4.905	1.185	1.215	4.89	5.007
	46.2	3.035	4.872	1.183	1.23	5.227	5.243
	46.5667	2.927	4.804	1.202	1.238	5.296	5.331
	46.9333	2.828	4.738	1.197	1.231	5.2	5.236
	47.3	2.723	4.676	1.212	1.259	5.233	5.268
	47.6667	2.624	4.598	1.224	1.26	5.4	5.481
	48.0333	2.583	4.544	1.244	1.27	5.337	5.508
	48.4	2.436	4.478	1.257	1.278	5.314	5.478
	48.7667	2.392	4.403	1.263	1.282	5.228	5.465
	49.1333	2.289	4.34	1.265	1.287	5.353	5.5
	49.5	2.148	4.266	1.28	1.288	5.281	5.443
	49.8667	2.061	4.182	1.276	1.304	5.369	5.442
	50.2333	1.971	4.135	1.296	1.307	5.247	5.346
	50.6	1.923	4.042	1.298	1.323	5.213	5.339
	50.9667	1.838	3.967	1.308	1.332	5.432	5.509
	51.3333	1.733	3.893	1.322	1.341	5.347	5.508
	51.7	1.67	3.82	1.331	1.349	5.331	5.437
	52.0667	1.6	3.749	1.345	1.368	5.466	5.479
	52.4333	1.457	3.695	1.342	1.37	5.495	5.517
	52.8	1.485	3.6	1.351	1.38	5.479	5.47
	53.1667	1.433	3.503	1.349	1.395	5.572	5.51
	53.5333	1.373	3.433	1.375	1.402	5.519	5.466
	53.9	1.332	3.341	1.367	1.411	5.591	5.502
	54.2667	1.302	3.281	1.374	1.419	5.612	5.515
	54.6333	1.252	3.206	1.395	1.427	5.588	5.585
	55	1.225	3.114	1.383	1.445	5.587	5.543
	55.3667	1.192	3.028	1.413	1.462	5.669	5.607
	55.7333	1.163	2.982	1.421	1.488	5.627	5.594
	56.1	1.133	2.894	1.414	1.507	5.66	5.609
	56.4667	1.106	2.804	1.438	1.523	5.603	5.597
	56.8333	1.087	2.728	1.427	1.536	5.58	5.626
	57.2	1.073	2.678	1.451	1.552	5.541	5.594
	57.5667	1.045	2.615	1.445	1.544	5.642	5.662
	57.9333	1.024	2.532	1.47	1.554	5.558	5.582
	58.3	1.028	2.462	1.466	1.536	5.54	5.572
	58.6667	0.988	2.401	1.474	1.536	5.574	5.556
	59.0333	0.988	2.329	1.474	1.531	5.578	5.508
	59.4	0.968	2.247	1.488	1.543	5.641	5.612
	59.7667	0.964	2.183	1.504	1.548	5.565	5.624
	60.1333	0.946	2.125	1.494	1.532	5.581	5.573
	60.5	0.935	2.071	1.498	1.535	5.584	5.575
	60.8667	0.922	2.024	1.511	1.557	5.621	5.604
	61.2333	0.896	1.966	1.528	1.591	5.625	5.602
	61.6	0.872	1.915	1.53	1.618	5.664	5.609
	61.9667	0.866	1.859	1.549	1.637	5.693	5.62
	62.3333	0.87	1.803	1.548	1.652	5.632	5.692
	62.7	0.852	1.779	1.551	1.662	5.687	5.66
	63.0667	0.861	1.716	1.558	1.67	5.685	5.666
	63.4333	0.865	1.679	1.565	1.668	5.589	5.576
	63.8	0.861	1.641	1.582	1.691	5.63	5.671
	64.1667	0.868	1.607	1.57	1.687	5.581	5.628
	64.5333	0.844	1.669	1.574	1.71	5.751	5.677
	64.9	0.862	1.553	1.597	1.727	5.579	5.652
	65.2667	0.86	1.512	1.588	1.719	5.573	5.614
	65.6333	0.873	1.48	1.589	1.733	5.708	5.727
	66	0.867	1.465	1.621	1.737	5.613	5.705
	66.3667	0.865	1.427	1.633	1.747	5.653	5.697
	66.7333	0.857	1.484	1.638	1.737	5.594	5.657
	67.1	0.863	1.397	1.653	1.738	5.671	5.76
	67.4667	0.857	1.352	1.671	1.757	5.692	5.766
	67.8333	0.85	1.319	1.688	1.767	5.625	5.647
	68.2	0.862	1.311	1.661	1.784	5.663	5.686
	68.5667	0.852	1.316	1.708	1.783	5.687	5.704
	68.9333	0.85	1.285	1.744	1.794	5.633	5.678
	69.3	0.858	1.252	1.723	1.789	5.748	5.737
	69.6667	0.852	1.254	1.75	1.815	5.748	5.751
	70.0333	0.85	1.244	1.764	1.842	5.749	5.722
	70.4	0.86	1.215	1.75	1.842	5.746	5.727
	70.7667	0.849	1.225	1.77	1.89	5.75	5.756
	71.1333	0.85	1.213	1.777	1.899	5.774	5.76
	71.5	0.851	1.219	1.799	1.981	5.81	5.751
	71.8667	0.859	1.284	1.803	2.008	5.82	5.751
	72.2333	0.851	1.182	1.819	2.011	5.769	5.691
	72.6	0.869	1.252	1.826	2.021	5.774	5.72
	72.9667	0.852	1.173	1.835	2.028	5.793	5.75
	73.3333	0.851	1.167	1.849	2	5.784	5.756
	73.7	0.864	1.163	1.858	2.001	5.754	5.719
	74.0667	0.852	1.168	1.881	2.011	5.775	5.675
	74.4333	0.853	1.136	1.896	2.052	5.826	5.755
	74.8	0.868	1.13	1.889	2.041	5.838	5.763
	75.1667	0.859	1.105	1.912	2.049	5.837	5.772
	75.5333	0.869	1.134	1.907	2.047	5.777	5.698
	75.9	0.864	1.189	1.934	2.07	5.814	5.771
	76.2667	0.874	1.263	1.951	2.075	5.821	5.74
	76.6333	0.878	1.345	1.964	2.108	5.829	5.776
	77	0.879	1.461	1.97	2.115	5.82	5.764
	77.3667	0.873	1.419	1.995	2.118	5.798	5.75
	77.7333	0.869	1.505	2.014	2.135	5.778	5.771
	78.1	0.875	1.4	2.021	2.157	5.86	5.808
	78.4667	0.87	1.412	2.057	2.152	5.816	5.776
	78.8333	0.857	1.576	2.068	2.175	5.788	5.75
	79.2	0.872	1.555	2.082	2.193	5.814	5.772
	79.5667	0.866	1.474	2.096	2.218	5.886	5.815
	79.9333	0.869	1.552	2.107	2.219	5.906	5.86
	80.3	0.869	1.549	2.127	2.24	5.768	5.772
	80.6667	0.86	1.543	2.151	2.266	5.808	5.767
	81.0333	0.864	1.544	2.176	2.295	5.826	5.783
	81.4	0.867	1.544	2.193	2.313	5.81	5.746
	81.7667	0.87	1.401	2.212	2.344	5.797	5.747
	82.1333	0.86	1.638	2.246	2.326	5.819	5.752
	82.5	0.868	1.534	2.246	2.379	5.777	5.74
	82.8667	0.864	1.396	2.265	2.391	5.843	5.8
	83.2333	0.879	1.205	2.276	2.423	5.816	5.794
	83.6	0.871	1.386	2.3	2.444	5.845	5.799
	83.9667	0.867	1.383	2.339	2.516	5.862	5.79
	84.3333	0.875	1.381	2.352	2.549	5.815	5.717
	84.7	0.872	1.332	2.372	2.575	5.85	5.782
	85.0667	0.871	1.427	2.4	2.613	5.82	5.791
	85.4333	0.863	1.306	2.416	2.624	5.833	5.758
	85.8	0.867	1.224	2.432	2.659	5.81	5.79
	86.1667	0.861	1.317	2.502	2.665	5.84	5.785
	86.5333	0.869	1.338	2.483	2.69	5.863	5.794
	86.9	0.874	1.343	2.506	2.706	5.822	5.796
	87.2667	0.866	1.362	2.533	2.76	5.832	5.746
	87.6333	0.876	1.359	2.551	2.769	5.886	5.833
	88	0.869	1.366	2.563	2.787	5.88	5.807
	88.3667	0.869	1.446	2.611	2.787	5.756	5.717
	88.7333	0.87	1.437	2.63	2.803	5.853	5.779
	89.1	0.88	1.317	2.639	2.833	5.836	5.771
	89.4667	0.874	1.28	2.654	2.859	5.887	5.817
	89.8333	0.853	1.409	2.688	2.86	5.862	5.819
	90.2	0.863	1.257	2.696	2.88	5.804	5.765
	90.5667	0.869	1.387	2.718	2.878	5.872	5.853
	90.9333	0.873	1.392	2.749	2.887	5.887	5.836
	91.3	0.876	1.394	2.77	2.906	5.887	5.873
	91.6667	0.876	1.383	2.793	2.902	5.879	5.821
	92.0333	0.881	1.276	2.829	2.901	5.855	5.828
	92.4	0.876	1.271	2.854	2.916	5.829	5.825
	92.7667	0.875	1.27	2.861	2.944	5.802	5.79
	93.1333	0.875	1.436	2.899	2.974	5.821	5.817
	93.5	0.877	1.254	2.919	2.994	5.868	5.812
	93.8667	0.881	1.233	2.943	3.013	5.917	5.803
	94.2333	0.893	1.232	2.968	3.034	5.847	5.771
	94.6	0.896	1.213	3.013	3.068	5.818	5.768
	94.9667	0.896	1.202	3.026	3.099	5.864	5.764
	95.3333	0.914	1.209	3.058	3.122	5.913	5.879
	95.7	0.931	1.275	3.079	3.154	5.876	5.845
	96.0667	0.922	1.314	3.089	3.182	5.851	5.841
	96.4333	0.937	1.311	3.14	3.219	5.849	5.806
	96.8	0.939	1.314	3.156	3.237	5.835	5.776
	97.1667	0.969	1.24	3.178	3.259	5.918	5.864
	97.5333	0.968	1.25	3.263	2.623	5.816	5.759
	97.9	0.953	1.358	3.289	2.639	5.971	5.927
	98.2667	0.95	1.365	3.294	2.668	5.833	5.815
	98.6333	0.963	1.357	3.326	2.683	5.969	5.921
	99	0.963	1.363	3.348	2.718	5.86	5.787
	99.3667	0.966	1.265	3.381	2.727	5.88	5.873
	99.7333	0.964	1.365	3.406	2.754	5.812	5.75
	100.1	0.96	1.268	3.428	2.789	5.881	5.796
	100.467	0.958	1.367	3.447	2.807	5.851	5.86
	100.833	0.955	1.386	3.472	2.834	5.882	5.803
	101.2	0.974	1.304	3.498	2.862	5.791	5.779
	101.567	0.969	1.326	3.552	2.889	5.864	5.842
	101.933	0.957	1.398	3.569	2.919	5.905	5.857
	102.3	0.962	1.323	3.605	2.947	5.947	5.876
	102.667	0.951	1.414	3.622	2.971	5.875	5.769
	103.033	0.958	1.43	3.644	2.987	5.837	5.812
	103.4	0.968	1.336	3.664	3.022	5.888	5.863
	103.767	0.928	1.42	3.715	3.057	5.957	5.9
	104.133	0.943	1.331	3.74	3.072	5.856	5.802
	104.5	0.93	1.434	3.757	3.105	5.876	5.88
	104.867	0.924	1.417	3.813	3.143	5.874	5.814
	105.233	0.918	1.418	3.83	3.164	5.824	5.798
	105.6	0.916	1.416	3.882	3.193	5.839	5.833
	105.967	0.91	1.354	3.855	3.224	5.979	5.894
	106.333	0.923	1.339	3.91	3.252	5.941	5.81
	106.7	0.915	1.426	3.951	3.268	5.873	5.8
	107.067	0.911	1.423	3.97	3.282	5.872	5.856
	107.433	0.914	1.338	4.017	3.31	5.896	5.877
	107.8	0.925	1.327	4.014	3.343	5.881	5.838
	108.167	0.917	1.439	4.046	3.361	5.93	5.875
	108.533	0.908	1.347	4.084	3.401	5.981	5.88
	108.9	0.915	1.435	4.115	3.395	5.904	5.864
	109.267	0.922	1.328	4.172	3.441	5.846	5.831
	109.633	0.91	1.46	4.184	3.458	5.84	5.85
	110	0.92	1.352	4.204	3.494	5.883	5.872
	110.367	0.913	1.429	4.226	3.497	5.897	5.863
	110.733	0.905	1.431	4.283	3.539	5.936	5.921
	111.1	0.914	1.343	4.281	3.543	5.935	5.852
	111.467	0.907	1.416	4.303	3.578	5.856	5.817
	111.833	0.908	1.426	4.354	3.606	5.923	5.843
	112.2	0.909	1.409	4.371	3.634	5.877	5.77
	112.567	0.915	1.417	4.41	3.658	5.859	5.76
	112.933	0.906	1.449	4.441	3.699	5.872	5.837
	113.3	0.932	1.463	4.449	3.717	5.923	5.885
	113.667	0.906	1.282	4.482	3.743	5.897	5.819
	114.033	0.918	1.343	4.521	3.761	5.89	5.806
	114.4	0.919	1.33	4.536	3.807	5.843	5.854
	114.767	0.905	1.419	4.558	3.831	5.858	5.848
	115.133	0.92	1.301	4.604	3.865	5.89	5.844
	115.5	0.916	1.298	4.596	3.88	5.91	5.858
	115.867	0.91	1.402	4.628	3.911	5.949	5.904
	116.233	0.912	1.397	4.658	3.937	5.899	5.83
	116.6	0.917	1.289	4.69	3.968	5.886	5.88
	116.967	0.914	1.401	4.701	3.991	5.869	5.895
	117.333	0.915	1.393	4.742	3.986	5.96	5.859
	117.7	0.921	1.378	4.754	4.048	5.882	5.899
	118.067	0.926	1.403	4.802	4.063	5.959	5.971
	118.433	0.914	1.306	4.834	4.1	5.915	5.875
	118.8	0.928	1.437	4.863	4.096	5.917	5.866
	119.167	0.917	1.425	4.869	4.137	5.899	5.894
	119.533	0.918	1.422	4.875	4.155	5.93	5.905
	119.9	0.912	1.413	4.924	4.184	5.943	5.907
	120.267	0.932	1.309	4.935	4.206	5.928	5.889
	120.633	0.916	1.3	4.965	4.209	5.95	5.868
	121	0.911	1.393	5.017	4.245	5.924	5.91
	121.367	0.93	1.306	5.016	4.272	5.937	5.243
	121.733	0.93	1.382	5.003	4.271	5.963	5.769
	122.1	0.928	1.336	5.061	4.3	5.966	5.707
	122.467	0.93	1.406	5.076	4.33	5.88	5.709
	122.833	0.911	1.284	5.144	4.359	5.895	5.834
	123.2	0.911	1.403	5.127	4.367	5.935	5.727
	123.567	0.918	1.398	5.19	4.446	5.984	5.809
	123.933	0.933	1.314	5.212	4.416	5.962	5.747
	124.3	0.92	1.4	5.224	4.447	6.001	5.688
	124.667	0.917	1.4	5.182	4.422	5.966	5.751
	125.033	0.928	1.385	5.255	4.492	5.876	5.634
	125.4	0.92	1.399	5.269	4.505	5.968	5.702
	125.767	0.923	1.384	5.29	4.528	5.946	5.763
	126.133	0.933	1.396	5.269	4.555	5.881	5.701
	126.5	0.93	1.303	5.304	4.545	5.924	5.801
	126.867	0.927	1.4	5.363	4.571	5.934	5.899
	127.233	0.927	1.28	5.388	4.61	5.861	5.706
	127.6	0.91	1.397	5.435	4.633	5.886	5.795
	127.967	0.919	1.395	5.415	4.676	5.964	5.788
	128.333	0.921	1.292	5.48	4.684	5.963	5.812
	128.7	0.915	1.394	5.485	4.71	5.958	5.73
	129.067	0.922	1.398	5.5	4.717	5.907	5.771
	129.433	0.927	1.393	5.527	4.736	5.909	5.917
	129.8	0.931	1.389	5.571	4.762	5.907	5.84
	130.167	0.935	1.286	5.587	4.764	5.962	5.95
	130.533	0.923	1.386	5.601	4.82	5.937	5.827
	130.9	0.923	1.379	5.604	4.827	5.909	5.729
	131.267	0.924	1.284	5.623	4.852	5.949	5.803
	131.633	0.924	1.395	5.678	4.882	5.955	5.884
	132	0.915	1.387	5.682	4.891	5.951	6.003
	132.367	0.916	1.367	5.666	4.938	6.032	6.022
	132.733	0.932	1.403	5.718	4.929	5.993	5.929
	133.1	0.941	1.379	5.776	4.973	5.934	5.885
	133.467	0.924	1.213	5.784	5.01	5.994	5.842
	133.833	0.931	1.283	5.751	4.983	5.91	5.92
	134.2	0.934	1.299	5.75	5.013	5.98	6.005
	134.567	0.947	1.441	5.81	5.053	5.974	6.038
	134.933	0.934	1.395	5.788	5.04	5.964	5.926
	135.3	0.93	1.38	5.889	5.098	6.001	5.942
	135.667	0.935	1.439	5.809	5.057	5.893	5.888
	136.033	0.938	1.396	5.857	5.102	5.973	5.916
	136.4	0.938	1.401	5.975	5.157	5.977	5.968
	136.767	0.926	1.282	5.886	5.141	5.961	5.965
	137.133	0.93	1.388	5.996	5.182	5.96	6.022
	137.5	0.933	1.394	5.971	5.17	6.058	6.065
	137.867	0.931	1.4	5.988	5.223	6.021	6.015
	138.233	0.947	1.281	6.026	5.246	6.007	6.02
	138.6	0.938	1.287	5.964	5.226	5.99	6.026
	138.967	0.937	1.395	5.939	5.277	5.964	5.996
	139.333	0.935	1.288	6.155	5.332	5.986	6.074
	139.7	0.936	1.285	6.097	5.298	5.986	6.088
	140.067	0.931	1.394	6.225	5.332	5.993	6.054
	140.433	0.951	1.286	6.148	5.33	5.958	5.963
	140.8	0.933	1.293	6.071	5.349	5.95	6.085
	141.167	0.939	1.377	6.081	5.334	6.004	6.207
	141.533	0.934	1.391	6.197	5.38	6.031	6.06
	141.9	0.948	1.325	6.182	5.439	6.051	5.98
	142.267	0.929	1.387	6.283	5.517	6.085	6.011
	142.633	0.935	1.386	6.132	5.404	5.909	6.033
	143	0.943	1.28	6.234	5.474	5.983	5.994
	143.367	0.947	1.4	6.269	5.491	6.049	6.002
	143.733	0.949	1.277	6.215	5.524	5.941	5.916
	144.1	0.939	1.389	6.33	5.531	6.015	5.891
	144.467	0.943	1.266	6.304	5.513	5.991	6.048
	144.833	0.945	1.391	6.296	5.567	6	5.921
	145.2	0.946	1.25	6.289	5.563	6.021	6.014
	145.567	0.945	1.307	6.407	5.581	5.961	5.969
	145.933	0.943	1.296	6.324	5.596	6.018	5.961
	146.3	0.945	1.397	6.362	5.633	5.983	5.992
	146.667	0.95	1.316	6.409	5.671	6.048	5.938
	147.033	0.948	1.394	6.435	5.661	5.985	5.835
	147.4	0.942	1.24	6.437	5.702	6.046	6.018
	147.767	0.947	1.395	6.41	5.703	6.085	6.008
	148.133	0.954	1.306	6.507	5.692	6.044	6.033
	148.5	0.951	1.289	6.413	5.745	6.02	6.01
	148.867	0.939	1.384	6.46	5.71	6.084	5.976
	149.233	0.954	1.293	6.567	5.741	6.032	5.972
	149.6	0.942	1.286	6.503	5.72	6.011	6.057
	149.967	0.945	1.397	6.718	5.856	6.058	6.084
	150.333	0.942	1.411	6.467	5.796	5.981	6.018
	150.7	0.946	1.424	6.54	5.822	6.012	6.006
	151.067	0.962	1.315	6.485	5.766	6.069	6.402
	151.433	0.953	1.308	6.526	5.837	6.05	6.159
	151.8	0.964	1.337	6.601	5.868	6.04	5.951
	152.167	0.947	1.398	6.669	5.934	5.978	5.917
	152.533	0.942	1.297	6.624	5.871	6.046	6.106
	152.9	0.944	1.281	6.669	5.865	6.083	6.193
	153.267	0.943	1.395	6.644	5.897	6.043	6.057
	153.633	0.948	1.299	6.6	5.877	5.969	5.965
	154	0.824	1.344	6.683	5.897	6.06	6.004
	154.367	0.844	1.386	6.677	5.948	5.983	5.889
	154.733	0.856	1.275	6.595	5.926	6.052	6.052
	155.1	0.847	1.294	6.684	5.999	5.993	6.18
	155.467	0.841	1.284	6.776	6.017	6.072	6.155
	155.833	0.843	1.38	6.764	5.984	6.103	6.134
	156.2	0.845	1.413	6.684	5.972	6.034	6.154
	156.567	0.848	1.272	6.74	5.971	6.054	6.105
	156.933	0.847	1.29	6.743	6.052	6.038	6.021
	157.3	0.841	1.294	6.842	6.159	6.047	6.066
	157.667	0.836	1.294	6.765	6.123	6.087	6.128
	158.033	0.85	1.39	6.755	6.141	6.089	6.185
	158.4	0.86	1.286	6.694	6.111	5.981	6.185
	158.767	0.85	1.282	6.793	6.118	6.045	6.151
	159.133	0.848	1.288	6.929	6.208	6.024	6.175
	159.5	0.854	1.283	6.673	6.12	6.083	6.157
	159.867	0.846	1.394	6.893	6.192	6.058	6.026
	160.233	0.837	1.299	7.05	6.197	6.102	6.246
	160.6	0.856	1.364	6.881	6.204	6.088	6.097
	160.967	0.846	1.417	6.816	6.167	6.003	6.159
	161.333	0.849	1.391	6.774	6.154	6.096	6.194
	161.7	0.836	1.409	6.864	6.175	6.03	6.068
	162.067	0.828	1.402	6.864	6.15	6.071	6.13
	162.433	0.833	1.392	6.866	6.147	6.051	6.073
	162.8	0.834	1.408	6.913	6.205	6.116	6.065
	163.167	0.844	1.299	6.989	6.268	6.055	6.178
	163.533	0.84	1.404	7.151	6.319	6.094	6.103
	163.9	0.837	1.307	6.949	6.268	6.085	6.086
	164.267	0.843	1.312	6.874	6.327	6.189	6.165
	164.633	0.843	1.313	7.028	6.281	5.996	6.134
	165	0.833	1.389	7.069	6.275	6.01	6.128
	165.367	0.826	1.26	7.106	6.276	6.055	6.21
	165.733	0.837	1.288	6.842	6.173	6.068	6.181
	166.1	0.844	1.415	6.976	6.374	6.107	6.223
	166.467	0.832	1.414	7.078	6.288	6.117	6.243
	166.833	0.844	1.292	6.975	6.271	6.092	6.148
	167.2	0.828	1.406	7.024	6.398	6.117	6.255
	167.567	0.837	1.389	7.072	6.383	6.113	6.111
	167.933	0.839	1.402	6.948	6.302	6.105	6.243
	168.3	0.831	1.392	7.106	6.417	6.129	6.211
	168.667	0.831	1.287	7.088	6.449	6.127	6.359
	169.033	0.83	1.288	7.159	6.471	6.065	6.277
	169.4	0.834	1.298	7.194	6.506	6.117	6.278
	169.767	0.828	1.406	7.308	6.506	6.119	6.154
	170.133	0.829	1.411	7.136	6.419	6.027	6.12
	170.5	0.837	1.301	7.181	6.394	6.072	6.185
	170.867	0.832	1.417	6.985	6.384	6.116	6.241
	171.233	0.835	1.3	7.133	6.478	6.146	6.283
	171.6	0.839	1.405	7.18	6.427	6.154	6.221
	171.967	0.831	1.431	7.193	6.607	6.147	6.245
	172.333	0.838	1.401	7.2	6.435	6.123	6.24
	172.7	0.846	1.304	7.105	6.464	6.206	6.27
	173.067	0.83	1.412	7.248	6.463	6.102	6.104
	173.433	0.836	1.286	7.289	6.551	6.108	6.29
	173.8	0.848	1.395	7.162	6.541	6.101	6.227
	174.167	0.837	1.407	7.261	6.468	6.143	6.217
	174.533	0.823	1.397	7.091	6.48	6.161	6.388
	174.9	0.826	1.388	7.185	6.504	6.058	6.067
	175.267	0.829	1.386	7.27	6.549	6.144	6.152
	175.633	0.823	1.28	7.119	6.53	6.181	6.458
	176	0.839	1.264	7.19	6.566	6.077	6.375
	176.367	0.84	1.425	7.257	6.601	6.165	6.229
	176.733	0.837	1.292	7.046	6.496	6.162	6.161
	177.1	0.839	1.269	7.205	6.531	6.113	6.117
	177.467	0.829	1.38	7.347	6.564	6.101	6.168
	177.833	0.833	1.416	7.063	6.551	6.133	6.296
	178.2	0.841	1.296	7.364	6.677	6.188	6.212
	178.567	0.842	1.301	7.164	6.531	6.178	6.246
	178.933	0.836	1.404	7.379	6.653	6.1	6.209
	179.3	0.832	1.387	7.225	6.523	6.113	6.234
	179.667	0.834	1.27	7.232	6.605	6.13	6.199
	180.033	0.829	1.27	7.09	6.624	6.16	6.152
	180.4	0.838	1.273	7.303	6.604	6.073	6.168
	180.767	0.833	1.391	7.176	6.62	6.165	6.133
	181.133	0.818	1.377	7.291	6.749	6.128	6.119
	181.5	0.846	1.276	7.138	6.589	6.147	6.271
	181.867	0.838	1.399	7.39	6.626	6.22	6.218
	182.233	0.83	1.385	7.169	6.726	6.118	6.221
	182.6	0.833	1.284	7.118	6.695	6.157	6.175
	182.967	0.837	1.282	7.101	6.589	6.232	6.272
	183.333	0.844	1.32	7.341	6.682	6.153	6.157
	183.7	0.836	1.387	7.477	6.713	6.223	6.32
	184.067	0.836	1.372	7.21	6.704	6.07	6.149
	184.433	0.831	1.355	7.282	6.679	6.229	6.349
	184.8	0.838	1.292	7.359	6.838	6.122	6.199
	185.167	0.839	1.393	7.241	6.636	6.221	6.167
	185.533	0.823	1.368	7.226	6.669	6.139	6.094
	185.9	0.845	1.431	7.419	6.733	6.192	6.15
	186.267	0.831	1.268	7.244	6.689	6.254	6.482
	186.633	0.829	1.389	7.414	6.758	6.275	6.317
	187	0.827	1.271	7.396	6.78	6.204	6.411
	187.367	0.827	1.378	7.431	6.732	6.134	6.293
	187.733	0.826	1.393	7.481	6.806	6.191	6.217
	188.1	0.826	1.367	7.456	6.854	6.2	6.195
	188.467	0.829	1.375	7.441	6.762	6.242	6.277
	188.833	0.837	1.379	7.547	6.819	6.252	6.329
	189.2	0.834	1.374	7.458	6.776	6.182	6.234
	189.567	0.817	1.383	7.273	6.644	6.303	6.309
	189.933	0.829	1.395	7.538	6.836	6.239	6.311
	190.3	0.838	1.276	7.415	6.737	6.237	6.285
	190.667	0.815	1.402	7.153	6.758	6.206	6.197
	191.033	0.834	1.293	7.613	6.918	6.184	6.176
	191.4	0.83	1.396	7.347	6.872	6.16	6.16
	191.767	0.83	1.372	7.36	6.773	6.151	6.229
	192.133	0.824	1.389	7.36	6.72	6.157	6.209
	192.5	0.838	1.384	7.413	6.756	6.265	6.12
	192.867	0.837	1.39	7.244	6.781	6.204	6.16
	193.233	0.827	1.386	7.454	6.973	6.239	6.062
	193.6	0.83	1.385	7.557	6.806	6.246	6.321
	193.967	0.835	1.393	7.539	6.937	6.152	6.187
	194.333	0.829	1.408	7.51	6.734	6.231	6.269
	194.7	0.825	1.395	7.442	6.824	6.287	6.197
	195.067	0.821	1.472	7.372	6.83	6.248	6.166
	195.433	0.839	1.289	7.589	7	6.212	5.924
	195.8	0.83	1.289	7.405	6.813	6.124	5.977
	196.167	0.835	1.403	7.453	6.832	6.251	6.185
	196.533	0.838	1.287	7.672	6.897	6.231	5.816
	196.9	0.845	1.285	7.358	6.802	6.239	5.904
	197.267	0.84	1.301	7.419	6.848	6.204	5.933
	197.633	0.833	1.394	7.573	6.767	6.24	5.812
	198	0.829	1.389	7.475	6.899	6.284	6.05
	198.367	0.841	1.296	7.374	6.781	6.314	6.031
	198.733	0.83	1.385	7.564	6.823	6.276	5.977
	199.1	0.837	1.397	7.284	6.775	6.189	5.913
	199.467	0.835	1.434	7.55	6.765	6.259	5.916
	199.833	0.831	1.396	7.458	6.963	6.249	5.809
	200.2	0.827	1.284	7.559	6.965	6.201	5.783
	200.567	0.837	1.29	7.66	6.901	6.293	5.844
	200.933	0.831	1.413	7.655	6.84	6.266	5.795
	201.3	0.825	1.378	7.317	6.775	6.253	5.935
	201.667	0.828	1.377	7.786	6.929	6.199	5.896
	202.033	0.834	1.279	7.645	6.989	6.146	5.679
	202.4	0.835	1.397	7.976	7.054	6.333	5.689
	202.767	0.831	1.289	7.853	7.064	6.156	5.31
	203.133	0.83	1.385	7.442	6.921	6.227	5.258
	203.5	0.832	1.285	7.689	7.145	6.294	5.035
	203.867	0.844	1.294	7.761	7.029	6.222	4.892
	204.233	0.835	1.283	7.643	6.882	6.195	4.851
	204.6	0.826	1.278	7.454	6.9	6.29	4.905
	204.967	0.83	1.406	7.666	6.92	6.248	4.819
	205.333	0.822	1.287	7.594	7.079	6.183	4.874
	205.7	0.828	1.299	7.983	6.962	6.226	4.896
	206.067	0.825	1.287	7.423	7.003	6.211	4.822
	206.433	0.829	1.313	7.777	7.152	6.182	4.853
	206.8	0.827	1.288	7.404	6.82	6.348	4.88
	207.167	0.822	1.327	7.597	6.887	6.275	4.844
	207.533	0.824	1.298	7.596	7.031	6.27	4.836
	207.9	0.833	1.294	7.784	7.051	6.337	4.866
	208.267	0.832	1.416	7.423	6.955	6.292	4.84
	208.633	0.836	1.289	7.691	7.064	6.246	4.833
	209	0.836	1.406	7.472	7.02	6.215	4.854
	209.367	0.839	1.295	7.436	7.015	6.265	4.831
	209.733	0.817	1.403	7.48	6.974	6.308	4.873
	210.1	0.838	1.299	7.637	7.114	6.287	4.833
	210.467	0.836	1.292	7.674	6.892	6.218	4.8
	210.833	0.832	1.394	7.527	6.947	6.312	4.883
	211.2	0.829	1.398	7.798	7.099	6.255	4.849
	211.567	0.825	1.289	7.651	7.074	6.226	4.903
	211.933	0.83	1.294	7.658	6.905	6.284	4.844
	212.3	0.821	1.397	7.739	6.993	6.343	4.854
	212.667	0.835	1.402	7.43	7.077	6.282	4.942
	213.033	0.837	1.397	7.475	6.932	6.285	4.921
	213.4	0.831	1.288	7.415	6.951	6.252	4.88
	213.767	0.838	1.398	7.713	7.084	6.264	4.907
	214.133	0.838	1.306	7.843	7.378	6.295	4.97
	214.5	0.824	1.389	7.555	7.074	6.288	4.919
	214.867	0.829	1.445	7.392	6.965	6.393	4.928
	215.233	0.821	1.304	7.858	7.026	6.312	4.926
	215.6	0.823	1.413	7.603	6.994	6.29	4.925
	215.967	0.837	1.336	7.793	7.144	6.387	4.911
	216.333	0.829	1.385	7.424	6.962	6.255	4.932
	216.7	0.835	1.41	7.571	7.064	6.307	4.952
	217.067	0.834	1.304	7.75	7.165	6.271	4.879
	217.433	0.84	1.321	7.51	7.041	6.362	4.958
	217.8	0.84	1.302	7.963	7.239	6.322	4.965
	218.167	0.829	1.398	7.68	6.966	6.377	4.928
	218.533	0.832	1.298	7.619	7.024	6.389	4.892
	218.9	0.827	1.294	7.659	7.061	6.338	4.98
	219.267	0.842	1.31	7.493	6.925	6.237	4.91
	219.633	0.823	1.409	7.748	7.06	6.308	4.955
	220	0.832	1.397	7.675	6.989	6.282	4.886
	220.367	0.829	1.417	7.748	7.013	6.403	4.911
	220.733	0.821	1.411	7.726	7.008	6.358	4.908
	221.1	0.838	1.4	7.896	7.163	6.447	4.972
	221.467	0.837	1.289	7.72	6.97	6.345	4.951
	221.833	0.831	1.4	7.795	7.012	6.344	5.004
	222.2	0.832	1.414	7.878	7.091	6.418	5.031
	222.567	0.834	1.296	7.977	7.122	6.312	4.991
	222.933	0.831	1.313	7.69	7.142	6.391	5.014
	223.3	0.832	1.413	8.101	7.269	6.363	5.022
	223.667	0.835	1.31	7.843	7.206	6.378	5.07
	224.033	0.821	1.421	7.789	7.104	6.309	4.995
	224.4	0.835	1.295	7.554	7.031	6.438	5.044
	224.767	0.83	1.304	7.604	7.03	6.328	4.966
	225.133	0.822	1.405	7.989	7.106	6.362	5.047
	225.5	0.815	1.401	7.884	7.308	6.415	5.108
	225.867	0.826	1.42	7.713	7.082	6.387	5.087
	226.233	0.842	1.314	7.596	7.149	6.39	4.99
	226.6	0.839	1.303	7.532	7.029	6.465	5.057
	226.967	0.839	1.308	7.726	7.029	6.406	5.063
	227.333	0.831	1.428	7.63	7.044	6.283	5.021
	227.7	0.833	1.297	7.78	7.145	6.453	5.017
	228.067	0.838	1.423	7.429	6.983	6.337	5.032
	228.433	0.831	1.431	7.617	7.066	6.444	5.082
	228.8	0.826	1.315	7.758	7.048	6.299	5.011
	229.167	0.835	1.305	7.718	7.117	6.461	5.049
	229.533	0.841	1.315	7.913	7.093	6.46	5.038
	229.9	0.841	1.314	7.989	7.196	6.456	5.096
	230.267	0.834	1.323	7.489	7.116	6.35	5.022
	230.633	0.827	1.416	7.425	6.853	6.326	5.045
	231	0.843	1.319	7.895	7.108	6.395	5.021
	231.367	0.834	1.436	7.79	7.09	6.432	5.059
	231.733	0.828	1.431	7.808	7.196	6.525	5.073
	232.1	0.824	1.309	7.745	7.153	6.409	5.049
	232.467	0.834	1.341	7.659	7.152	6.395	5.087
	232.833	0.829	1.308	7.717	7.137	6.414	5.132
	233.2	0.836	1.309	7.956	7.226	6.39	5.082
	233.567	0.838	1.319	8.049	7.182	6.358	5.11
	233.933	0.828	1.319	7.763	7.085	6.435	5.096
	234.3	0.814	1.31	7.856	7.115	6.426	5.131
	234.667	0.838	1.335	7.956	7.17	6.343	5.135
	235.033	0.834	1.315	7.703	7	6.498	5.219
	235.4	0.843	1.334	7.723	7.066	6.523	5.172
	235.767	0.827	1.309	7.657	6.919	6.417	5.144
	236.133	0.83	1.426	7.767	7.285	6.34	5.152
	236.5	0.828	1.305	7.892	7.252	6.368	5.088
	236.867	0.83	1.434	7.484	7.063	6.335	5.116
	237.233	0.838	1.316	7.988	7.217	6.402	5.205
	237.6	0.831	1.312	7.554	7.085	6.498	5.141
	237.967	0.84	1.316	7.837	7.079	6.466	5.143
	238.333	0.826	1.441	7.756	7.226	6.346	5.202
	238.7	0.841	1.436	8.001	7.417	6.459	5.152
	239.067	0.841	1.324	7.586	7.038	6.488	5.125
	239.433	0.846	1.35	7.625	7.089	6.424	5.194
	239.8	0.846	1.358	7.617	6.98	6.411	5.173
	240.167	0.837	1.318	7.781	7.148	6.438	5.151
	240.533	0.83	1.433	7.798	7.224	6.409	5.158
	240.9	0.826	1.435	7.496	7.102	6.42	5.163
	241.267	0.828	1.314	8.368	7.376	6.448	5.221
	241.633	0.835	1.32	7.473	7.003	6.476	5.24
	242	0.833	1.326	7.936	7.276	6.342	5.171
	242.367	0.822	1.443	7.661	7.042	6.612	5.216
	242.733	0.847	1.324	7.998	7.213	6.366	5.184
	243.1	0.832	1.324	7.972	7.14	6.459	5.226
	243.467	0.839	1.325	7.56	7.217	6.452	5.18
	243.833	0.831	1.432	7.991	7.105	6.359	5.189
	244.2	0.82	1.428	7.825	7.144	6.445	5.201
	244.567	0.826	1.419	7.691	7.087	6.476	5.236
	244.933	0.848	1.313	7.651	7.329	6.545	5.239
	245.3	0.841	1.317	7.808	7.166	6.423	5.246
	245.667	0.841	1.335	7.727	7.138	6.468	5.259
	246.033	0.842	1.339	7.67	7.217	6.498	5.257
	246.4	0.837	1.333	7.595	7.159	6.402	5.292
	246.767	0.827	1.326	7.52	7.189	6.381	5.263
	247.133	0.838	1.328	7.523	7.137	6.604	5.314
	247.5	0.837	1.344	7.67	7.072	6.493	5.289
	247.867	0.847	1.334	7.404	7.047	6.545	5.318
	248.233	0.828	1.334	8.014	7.33	6.48	5.271
	248.6	0.845	1.329	7.552	7.084	6.452	5.28
	248.967	0.827	1.324	7.98	7.311	6.5	5.277
	249.333	0.818	1.422	8.07	7.196	6.416	5.291
	249.7	0.84	1.319	7.721	7.233	6.524	5.332
	250.067	0.841	1.373	7.899	7.282	6.477	5.289
	250.433	0.839	1.331	7.785	7.173	6.639	5.312
	250.8	0.83	1.429	7.931	7.291	6.463	5.343
	251.167	0.841	1.32	7.926	7.303	6.514	5.343
	251.533	0.831	1.321	7.671	7.136	6.509	5.377
	251.9	0.811	1.346	7.805	7.311	6.493	5.329
	252.267	0.835	1.327	7.725	7.307	6.528	5.321
	252.633	0.836	1.332	7.622	6.95	6.507	5.299
	253	0.83	1.317	7.737	7.048	6.418	5.337
	253.367	0.833	1.436	8.031	7.256	6.523	5.298
	253.733	0.841	1.329	7.837	7.13	6.568	5.406
	254.1	0.848	1.332	8.035	7.637	6.473	5.317
	254.467	0.842	1.31	7.71	7.262	6.46	5.404
	254.833	0.838	1.333	8.226	7.313	6.525	5.402
	255.2	0.841	1.331	7.954	7.199	6.484	5.333
	255.567	0.838	1.304	7.719	7.163	6.585	5.362
	255.933	0.844	1.485	7.605	7.102	6.552	5.374
	256.3	0.85	1.345	7.84	7.263	6.634	5.424
	256.667	0.831	1.449	7.618	6.994	6.53	5.377
	257.033	0.83	1.341	7.818	7.057	6.643	5.415
	257.4	0.842	1.333	7.592	7.119	6.528	5.39
	257.767	0.837	1.33	7.581	7.257	6.488	5.445
	258.133	0.829	1.447	7.738	7.08	6.508	5.358
	258.5	0.837	1.331	7.673	7.156	6.453	5.369
	258.867	0.835	1.33	7.77	7.178	6.484	5.427
	259.233	0.843	1.335	7.765	7.242	6.487	5.384
	259.6	0.833	1.328	8.02	7.719	6.488	5.428
	259.967	0.835	1.436	7.525	7.184	6.498	5.401
	260.333	0.836	1.327	7.793	7.075	6.523	5.414
	260.7	0.828	1.437	7.59	7.125	6.652	5.439
	261.067	0.843	1.326	7.827	7.146	6.481	5.449
	261.433	0.824	1.437	7.89	7.254	6.611	5.478
	261.8	0.845	1.342	7.917	7.229	6.529	5.464
	262.167	0.839	1.45	7.898	7.191	6.538	5.451
	262.533	0.836	1.343	7.927	7.378	6.529	5.5
	262.9	0.832	1.341	7.759	7.194	6.515	5.438
	263.267	0.841	1.346	7.867	7.349	6.45	5.457
	263.633	0.842	1.344	7.664	7.106	6.595	5.43
	264	0.833	1.434	7.553	7.099	6.522	5.472
	264.367	0.837	1.377	8.182	7.379	6.51	5.511
	264.733	0.833	1.335	7.738	7.484	6.697	5.5
	265.1	0.831	1.331	7.623	7.078	6.572	5.511
	265.467	0.838	1.339	7.763	7.23	6.692	5.535
	265.833	0.827	1.335	7.716	7.242	6.536	5.466
	266.2	0.837	1.334	7.584	7.021	6.482	5.469
	266.567	0.834	1.329	7.647	7.153	6.546	5.462
	266.933	0.833	1.444	7.626	7.287	6.511	5.505
	267.3	0.834	1.444	7.919	7.28	6.598	5.485
	267.667	0.834	1.339	7.633	7.164	6.642	5.5
	268.033	0.844	1.347	7.601	7.142	6.707	5.54
	268.4	0.841	1.342	7.463	7.102	6.465	5.489
	268.767	0.834	1.332	7.528	7.201	6.525	5.499
	269.133	0.834	1.441	7.906	7.241	6.553	5.529
	269.5	0.83	1.328	7.896	7.275	6.476	5.517
	269.867	0.829	1.431	7.432	7.037	6.533	5.512
	270.233	0.835	1.323	8.019	7.495	6.54	5.496
	270.6	0.826	1.325	7.684	7.062	6.545	5.515
	270.967	0.835	1.311	7.793	7.211	6.683	5.557
	271.333	0.836	1.336	7.703	7.18	6.626	5.57
	271.7	0.839	1.334	7.651	7.199	6.546	5.503
	272.067	0.834	1.319	7.568	7.083	6.492	5.558
	272.433	0.841	1.327	7.877	7.189	6.619	5.513
	272.8	0.826	1.429	7.769	7.165	6.671	5.565
	273.167	0.841	1.328	8.28	7.334	6.628	5.573
	273.533	0.831	1.331	7.885	7.187	6.628	5.528
	273.9	0.837	1.335	7.574	7.067	6.74	5.633
	274.267	0.837	1.331	7.742	7.136	6.617	5.563
	274.633	0.845	1.352	7.782	7.104	6.598	5.601
	275	0.836	1.326	7.805	7.179	6.713	5.664
	275.367	0.833	1.439	7.516	7.146	6.683	5.546
	275.733	0.832	1.326	7.769	7.21	6.596	5.541
	276.1	0.841	1.326	7.745	7.175	6.552	5.639
	276.467	0.836	1.323	7.604	7	6.597	5.581
	276.833	0.835	1.323	8.025	7.401	6.584	5.667
	277.2	0.83	1.431	7.754	7.163	6.61	5.621
	277.567	0.833	1.324	7.446	7.245	6.62	5.671
	277.933	0.844	1.324	7.855	7.255	6.685	5.661
	278.3	0.832	1.334	7.593	7.148	6.631	5.688
	278.667	0.835	1.338	7.768	7.238	6.617	5.61
	279.033	0.84	1.346	7.659	7.195	6.565	5.665
	279.4	0.852	1.365	8.303	7.364	6.605	5.628
	279.767	0.834	1.35	7.851	7.314	6.633	5.659
	280.133	0.837	1.34	8.034	7.331	6.673	5.658
	280.5	0.839	1.312	7.627	7.216	6.652	5.692
	280.867	0.833	1.333	7.81	7.273	6.802	5.734
	281.233	0.837	1.343	7.508	7.106	6.701	5.673
	281.6	0.83	1.344	7.815	7.257	6.707	5.64
	281.967	0.837	1.443	7.923	7.15	6.631	5.647
	282.333	0.834	1.333	7.765	7.277	6.722	5.668
	282.7	0.838	1.336	7.718	7.177	6.678	5.686
	283.067	0.839	1.336	8.294	7.469	6.658	5.654
	283.433	0.834	1.338	7.649	7.151	6.559	5.6
	283.8	0.839	1.324	7.607	7.175	6.558	5.669
	284.167	0.823	1.272	7.678	7.189	6.706	5.712
	284.533	0.84	1.329	7.698	7.104	6.799	5.741
	284.9	0.832	1.33	7.821	7.238	6.601	5.666
	285.267	0.838	1.336	7.776	7.252	6.767	5.756
	285.633	0.826	1.278	8.047	7.146	6.679	5.727
	286	0.837	1.336	7.598	7.05	6.579	5.724
	286.367	0.84	1.346	7.952	7.073	6.609	5.739
	286.733	0.818	1.423	7.591	7.203	6.724	5.74
	287.1	0.813	1.261	7.997	7.26	6.801	5.719
	287.467	0.834	1.327	7.578	6.961	6.653	5.727
	287.833	0.836	1.447	7.496	7.07	6.936	5.822
	288.2	0.834	1.341	7.695	7.13	6.678	5.724
	288.567	0.839	1.354	7.66	7.151	6.746	5.807
	288.933	0.836	1.346	7.727	7.175	6.697	5.761
	289.3	0.845	1.334	7.712	7.228	6.734	5.814
	289.667	0.843	1.325	7.984	7.07	6.707	5.796
	290.033	0.83	1.462	7.847	7.243	6.694	5.668
	290.4	0.827	1.346	7.931	7.367	6.65	5.766
	290.767	0.839	1.337	7.812	7.252	6.644	5.778
	291.133	0.841	1.341	7.658	7.141	6.688	5.712
	291.5	0.842	1.339	7.69	7.212	6.659	5.734
	291.867	0.834	1.347	7.903	7.216	6.763	5.764
	292.233	0.835	1.343	7.792	7.228	6.738	5.82
	292.6	0.838	1.349	8.089	7.288	6.693	5.796
	292.967	0.843	1.34	8.002	7.501	6.871	5.827
	293.333	0.844	1.337	7.735	7.213	6.777	5.774
	293.7	0.84	1.346	7.566	7.229	6.673	5.779
	294.067	0.833	1.346	8.059	7.416	6.766	5.8
	294.433	0.831	1.34	7.579	7.15	6.698	5.796
	294.8	0.826	1.449	7.801	7.243	6.932	5.868
	295.167	0.838	1.341	7.685	7.161	6.792	5.851
	295.533	0.835	1.448	7.814	7.28	6.978	5.884
	295.9	0.823	1.28	7.747	7.183	6.666	5.779
	296.267	0.844	1.353	7.659	7.053	6.789	5.88
	296.633	0.836	1.331	7.761	7.218	6.667	5.849
	297	0.843	1.35	7.855	7.252	6.705	5.825
	297.367	0.832	1.334	7.748	7.116	6.701	5.845
	297.733	0.836	1.327	7.771	7.26	6.767	5.856
	298.1	0.84	1.335	7.499	7.242	6.864	5.875
	298.467	0.841	1.352	7.983	7.252	6.798	5.888
	298.833	0.83	1.342	7.788	7.145	6.729	5.865
	299.2	0.832	1.333	7.631	7.246	6.846	5.874
	299.567	0.83	1.448	7.658	7.206	6.758	5.843
	299.933	0.838	1.348	7.585	7.12	6.805	5.903
	300.3	0.838	1.448	7.58	7.121	6.833	5.891
	300.667	0.842	1.347	7.726	7.184	6.778	5.846
	301.033	0.837	1.357	7.521	6.935	6.911	5.938
	301.4	0.848	1.348	7.74	7.228	6.814	5.852
	301.767	0.831	1.449	7.733	7.284	6.699	5.839
	302.133	0.835	1.346	8.031	7.268	6.742	5.864
	302.5	0.832	1.342	7.719	7.168	6.804	5.862
	302.867	0.834	1.331	7.607	7.103	6.763	5.937
	303.233	0.841	1.35	7.815	7.161	6.741	5.851
	303.6	0.837	1.453	7.874	7.304	6.818	5.947
	303.967	0.837	1.342	7.585	7.2	6.827	5.934
	304.333	0.839	1.354	7.815	7.173	6.864	5.912
	304.7	0.836	1.343	7.796	7.325	6.761	5.884
	305.067	0.828	1.442	7.766	7.235	6.868	5.916
	305.433	0.827	1.444	7.656	7.219	6.775	5.9
	305.8	0.843	1.342	7.894	7.324	6.893	5.952
	306.167	0.839	1.337	7.659	7.185	6.82	5.896
	306.533	0.842	1.348	7.775	7.126	6.783	5.984
	306.9	0.834	1.473	7.821	7.186	6.844	5.897
	307.267	0.844	1.351	7.853	7.16	6.805	5.947
	307.633	0.836	1.339	7.931	7.223	6.846	5.976
	308	0.835	1.356	7.705	7.34	6.772	5.983
	308.367	0.842	1.347	7.86	7.274	6.834	5.982
	308.733	0.84	1.457	8.14	7.113	6.675	5.913
	309.1	0.836	1.353	7.767	7.258	6.822	5.91
	309.467	0.842	1.346	7.823	7.265	6.913	6.005
	309.833	0.837	1.337	7.899	7.438	6.929	6.012
	310.2	0.838	1.353	7.859	7.305	6.871	6.012
	310.567	0.844	1.352	7.752	7.085	6.819	5.987
	310.933	0.843	1.349	7.845	7.166	7.071	6.117
	311.3	0.843	1.347	7.862	7.106	6.918	6.002
	311.667	0.848	1.346	8.005	7.262	6.734	6.004
	312.033	0.833	1.471	7.628	7.167	6.891	5.963
	312.4	0.831	1.546	7.554	7.044	6.829	5.94
	312.767	0.837	1.464	7.986	7.48	6.909	6.019
	313.133	0.842	1.348	7.652	7.148	6.9	6.039
	313.5	0.829	1.457	7.686	7.201	6.87	5.917
	313.867	0.851	1.354	7.752	7.193	6.793	6.01
	314.233	0.842	1.359	8.06	7.338	6.942	6.045
	314.6	0.833	1.476	7.839	7.217	6.865	6.061
	314.967	0.838	1.353	7.589	7.174	6.925	6.036
	315.333	0.836	1.362	7.736	7.131	6.805	6
	315.7	0.845	1.361	7.799	7.225	6.776	5.971
	316.067	0.841	1.367	8.045	7.243	6.998	6.046
	316.433	0.839	1.362	7.753	7.241	6.874	5.96
	316.8	0.844	1.347	7.896	7.272	6.879	6.041
	317.167	0.827	1.339	7.735	7.379	6.837	5.984
	317.533	0.836	1.368	7.803	7.265	7.077	6.1
	317.9	0.836	1.364	7.588	7.103	7.102	6.131
	318.267	0.84	1.354	7.831	7.058	6.922	6.039
	318.633	0.839	1.359	7.721	7.186	6.919	6.002
	319	0.838	1.374	7.855	7.112	6.77	6.051
	319.367	0.828	1.466	7.639	7.131	6.889	6.046
	319.733	0.834	1.357	7.483	7.139	6.753	6.016
	320.1	0.835	1.362	7.842	7.186	6.912	6.132
	320.467	0.847	1.362	7.646	7.183	6.828	6.076
	320.833	0.834	1.35	7.848	7.164	6.987	6.083
	321.2	0.826	1.336	7.522	7.254	6.848	5.959
	321.567	0.841	1.354	7.856	7.158	6.907	5.964
	321.933	0.837	1.369	8.053	7.257	6.801	6.084
	322.3	0.849	1.362	7.774	7.108	6.811	5.974
	322.667	0.831	1.475	7.51	7.207	6.844	6.092
	323.033	0.838	1.363	7.569	7.016	6.891	6.032
	323.4	0.841	1.36	7.984	7.429	7.102	6.145
	323.767	0.84	1.354	7.782	6.975	6.84	6.062
	324.133	0.851	1.359	7.613	7.14	6.959	6.033
	324.5	0.84	1.491	7.689	7.163	6.9	6.045
	324.867	0.834	1.372	7.752	7.146	6.924	6.161
	325.233	0.832	1.302	7.611	7.082	7.001	6.112
	325.6	0.841	1.362	7.399	7.184	6.894	6.063
	325.967	0.837	1.477	7.615	7.194	6.789	6.042
	326.333	0.84	1.358	7.798	7.335	6.88	6.034
	326.7	0.82	1.46	7.503	7.018	6.928	6.08
	327.067	0.838	1.362	7.601	7.234	7.009	6.157
	327.433	0.842	1.37	7.712	7.276	7.257	6.191
	327.8	0.843	1.376	8.03	7.278	7.027	6.157
	328.167	0.848	1.37	7.609	7.063	6.881	6.084
	328.533	0.833	1.485	7.671	7.257	7.014	6.092
	328.9	0.831	1.471	7.43	6.954	6.85	6.082
	329.267	0.843	1.381	7.623	7.058	6.948	6.112
	329.633	0.841	1.46	7.631	7.181	7.08	6.245
	330	0.845	1.378	7.668	7.192	6.928	6.202
	330.367	0.843	1.363	7.787	7.196	6.949	6.084
	330.733	0.835	1.36	7.883	7.339	7.098	6.191
	331.1	0.839	1.348	7.564	7.095	7.171	6.207
	331.467	0.841	1.372	7.773	7.306	6.905	6.122
	331.833	0.839	1.361	7.485	6.995	7.114	6.253
	332.2	0.835	1.361	7.915	7.278	7.226	6.139
	332.567	0.843	1.377	7.73	7.167	7.111	6.202
	332.933	0.838	1.35	7.879	7.16	7.017	6.186
	333.3	0.85	1.364	7.866	7.27	7.025	6.189
	333.667	0.831	1.365	8.117	7.191	7.085	6.217
	334.033	0.838	1.364	7.681	7.096	6.891	6.102
	334.4	0.839	1.356	7.727	7.099	7.009	6.121
	334.767	0.842	1.358	7.471	7.069	7.142	6.219
	335.133	0.837	1.364	7.728	7.167	7.213	6.222
	335.5	0.838	1.372	7.699	7.13	6.997	6.134
	335.867	0.844	1.36	7.736	7.103	6.929	6.188
	336.233	0.837	1.478	7.545	7.04	6.96	6.108
	336.6	0.839	1.485	7.47	7.086	6.89	6.087
	336.967	0.843	1.367	7.751	7.253	6.85	6.118
	337.333	0.845	1.355	7.623	7.042	7.194	6.251
	337.7	0.848	1.365	8.066	7.318	6.924	6.077
	338.067	0.823	1.467	7.768	7.206	7.03	6.164
	338.433	0.833	1.472	7.71	7.183	7.189	6.254
	338.8	0.842	1.36	7.787	7.134	7.099	6.179
	339.167	0.833	1.487	7.997	7.165	7.152	6.2
	339.533	0.846	1.375	7.688	7.196	6.916	6.116
	339.9	0.846	1.37	7.748	7.05	7.179	6.227
	340.267	0.833	1.473	7.675	7.218	7.125	6.203
	340.633	0.847	1.372	7.41	7.147	7.007	6.169
	341	0.821	1.305	7.651	7.123	6.96	6.14
	341.367	0.832	1.478	7.602	7.093	6.979	6.193
	341.733	0.832	1.481	7.623	7.15	7.073	6.183
	342.1	0.84	1.373	7.727	7.154	6.936	6.191
	342.467	0.829	1.48	7.944	7.433	7.078	6.213
	342.833	0.837	1.496	7.461	7.084	7.254	6.232
	343.2	0.842	1.483	7.852	7.343	7.206	6.163
	343.567	0.846	1.374	7.966	7.354	7.179	6.274
	343.933	0.848	1.374	7.357	7.002	7.203	6.216
	344.3	0.844	1.375	7.87	7.22	7.046	6.118
	344.667	0.838	1.374	7.498	6.987	7.087	6.224
	345.033	0.848	1.382	7.884	7.3	6.993	6.219
	345.4	0.849	1.379	7.424	7.042	6.99	6.254
	345.767	0.832	1.386	7.467	7.02	7.34	6.303
	346.133	0.846	1.374	7.822	7.088	7.083	6.176
	346.5	0.834	1.374	7.601	7.144	7.293	6.285
	346.867	0.839	1.373	7.452	7.222	7.141	6.196
	347.233	0.848	1.371	7.731	7.033	7.176	6.227
	347.6	0.846	1.387	7.793	7.128	7.155	6.226
	347.967	0.844	1.376	7.657	7.195	7.165	6.283
	348.333	0.848	1.393	7.61	7.157	6.955	6.29
	348.7	0.843	1.384	7.585	7.172	7.169	6.261
	349.067	0.833	1.38	7.79	7.249	7.121	6.211
	349.433	0.831	1.481	7.431	6.992	7.175	6.228
	349.8	0.838	1.504	7.711	7.253	7.116	6.257
	350.167	0.844	1.383	7.574	7.208	7.43	6.304
	350.533	0.85	1.383	7.573	7.233	6.991	6.185
	350.9	0.842	1.376	7.494	6.975	7.091	6.284
	351.267	0.834	1.357	7.365	7.063	6.968	6.208
	351.633	0.83	1.499	7.747	7.212	7.235	6.203
	352	0.841	1.417	7.448	7.143	7.144	6.246
	352.367	0.839	1.368	7.599	7.078	7.136	6.311
	352.733	0.843	1.379	7.674	7.146	7.455	6.305
	353.1	0.841	1.386	7.231	6.897	7.198	6.264
	353.467	0.839	1.492	7.608	7.039	7.012	6.229
	353.833	0.844	1.383	7.642	7.229	7.058	6.239
	354.2	0.845	1.383	7.586	7.156	7.103	6.227
	354.567	0.849	1.382	7.853	7.284	7.045	6.186
	354.933	0.844	1.387	7.391	6.997	7.143	6.212
	355.3	0.838	1.489	7.405	7.106	7.041	6.151
	355.667	0.837	1.384	7.801	7.233	7.149	6.191
	356.033	0.849	1.388	7.541	7.152	7.205	6.371
	356.4	0.845	1.494	7.411	7.141	7.168	6.166
	356.767	0.841	1.397	7.682	7.226	7.188	6.268
	357.133	0.84	1.392	7.55	7.207	7.178	6.215
	357.5	0.85	1.404	7.596	6.985	7.099	6.199
	357.867	0.854	1.38	7.589	7.054	7.38	6.323
	358.233	0.831	1.501	7.515	7.263	7.163	6.288
	358.6	0.844	1.375	7.591	7.185	7.231	6.261
	358.967	0.843	1.391	7.852	7.087	7.338	6.296
	359.333	0.828	1.494	7.61	7.165	7.248	6.304
	359.7	0.842	1.377	7.746	7.163	7.187	6.315
	360.067	0.842	1.368	7.672	7.134	7.088	6.199
	360.433	0.842	1.379	7.785	7.376	7.067	6.239
	360.8	0.837	1.494	7.63	7.084	7.282	6.278
	361.167	0.84	1.501	7.966	7.354	7.178	6.279
	361.533	0.847	1.398	7.54	7.214	7.116	6.145
	361.9	0.846	1.387	7.629	7.207	7.125	6.253
	362.267	0.846	1.386	7.735	7.002	7.293	6.264
	362.633	0.84	1.396	7.738	7.216	7.21	6.253
	363	0.843	1.382	7.36	6.987	7.291	6.316
	363.367	0.845	1.391	7.826	7.277	7.333	6.376
	363.733	0.85	1.387	7.618	7.16	7.325	6.337
	364.1	0.825	1.324	7.42	7.002	7.256	6.239
	364.467	0.844	1.387	7.635	7.154	7.261	6.316
	364.833	0.843	1.554	7.498	7.018	7.281	6.258
	365.2	0.841	1.391	7.546	7.006	7.271	6.395
	365.567	0.842	1.383	7.81	7.142	7.274	6.349
	365.933	0.833	1.375	7.726	7.196	7.351	6.321

## Sheet: Figure 2a
Figure 2a
Days Post Transfection
	WT	R18A	R18S	R18T
2	201	100	89	56
4	1193	111	111	67
6	5510	111	45	56
8	1684	78	67	78
10	691	89	45	45
12	145	111	78	89
14	111	123	78	56
16	335	156	45	56
18		167	44	56
20		56	112	78
23		78	45	56
27		45	67	33
30		56	89	33
37		67	89	56
44		78	22	78

## Sheet: Figure 2b
Figure 2b
Days Post Transfection
	WT	K25A
2	659	132
4	4879	132
6	5069	146
8	3883	73
12	1801	102
14	659	322
16	527	5025
18	205	9016
20	498	7874
22	469	4469
25	322	2696
27	161	1641
29	176	732
32	88	351
34	29	381
37	44	542
40	366	732
43	791	337
46	410	322
49	205	249
52	556
55	220
58	278
61	513
64	44
67	59
70	73

## Sheet: Figure 2c
Figure 2c
MT4				C8166				SupT1
Days Post Transfection				Days Post Transfection				Days Post Transfection
	WT	K25A			WT	K25A			WT	K25A
2	4643	662		2	2174	358		3	369	380
4	13251	5749		4	10480	185		6	923	315
6	12200	14989		6	7547	565		8	5379	282
8	10910	6979		8	3640	3205		10	6945	315
10	6738	5269		10	3215	7412		12	18200	228
12	3758	3910		12	2607	9120		14	13108	434
14	2334	3671		14	1216	6237		16	3270	358
16	880	869		16	684	3346		18	315	695
								20	141	4270
								22	119	5532
								24	98	12533
								26	250	6086
								28	174	2270
								30	217	912

## Sheet: Figure 2d
Figure 2d
Days Post Transfection
	KFS (env-)	WT	N21S	K25A	K25T	N21S/K25A	N21S/K25T
2	366	962	780	286	598	288	599
4	598	9250	9640	545	2130	6675	4470
6	675	7898	10808	1843	10185	11077	5847
8	285	6233	2702	1168	5478	8157	5661
10	390	3012	3790	701	4077	3662	2051
12	234	986	1739	597	2180	1766	1065
14	234	545	830	519	597	806	572
16	312	182	260	286	597	315	650
18	338			390
20	156			312
22	234			416
24	130			364
27	234			234

## Sheet: Figure 2e
Figure 2e
Days Post Transfection
	KFS (env-)	WT	T216I	K25A	K25T	K25A/T216I	K25T/T216I
2	366	962	1483	286	598	390	442
4	598	9250	10765	545	2130	2029	4479
6	675	7898	11465	1843	10185	8701	8835
8	285	6233	6729	1168	5478	5374	4646
10	390	3012	4910	701	4077	2755	2963
12	234	986	1532	597	2180	1429	1534
14	234	545	882	519	597	702	1014
16	312	182	623	286	597	677	391
18	338			390
20	156			312
22	234			416
24	130			364
27	234			234

## Sheet: Figure 2f
Figure 2f
Days Post Transfection
	KFS (env-)	WT	G208R	K25A	K25T	K25A/G208R	K25T/G208R
2	366	962	780	286	598	469	443
4	598	9250	4289	545	2130	832	2213
6	675	7898	10788	1843	10185	1067	10995
8	285	6233	9585	1168	5478	1480	6570
10	390	3012	5714	701	4077	3171	3770
12	234	986	1194	597	2180	16916	2157
14	234	545	779	519	597	14806	1741
16	312	182	467	286	597	11250	937
18	338			390		6889
20	156			312		3690
22	234			416		1636
24	130			364		702
27	234			234		676

## Sheet: Figure 2g
Figure 2g
Days Post Transfection
	KFS (env-)	WT	A105T	K25A	K25T	K25A/A105T	K25T/A105T
2	366	962	754	286	598	469	521
4	598	9250	7640	545	2130	831	1196
6	675	7898	9564	1843	10185	1118	8087
8	285	6233	6517	1168	5478	831	6257
10	390	3012	2700	701	4077	2492	5093
12	234	986	1038	597	2180	753	2468
14	234	545	908	519	597	519	1481
16	312	182	363	286	597	312	572
18	338			390		520
20	156			312		1013
22	234			416		675
24	130			364		961
27	234			234		675

[truncated: 16 more sheets: Figure 2h, Figure 3b, Figure 3c, Figure 4a, Figure 4b, Figure 4c, Figure 4d, Figure 5a, Figure 5c, Figure 6a, Figure 6e, Figure 6f, Supplementary Figure 1, Supplementary Figure 2, Supplementary Figure 3, Supplementary Figure 4]
